# Supplementary material for: Investigation of the Use of Cu as Top Electrode in Polymer Solar Cells
Source: Polymers (Basel). 2026 Jan 16;18(2):232. doi: 10.3390/polym18020232 (PMC12845595; doi:10.3390/polym18020232)
Supplement: Supplementary file 1 [file polymers-18-00232-s001.zip]

Archive with 1 entries (1 files):
- polymers-4067325-supplementary.pdf
